# Supplementary material for: Barriers, Enablers, and Impacts of Implementing National Comprehensive Care Standards in Acute Care Hospitals: An Interview Study
Source: Nurs Rep. 2025 Dec 2;15(12):428. doi: 10.3390/nursrep15120428 (PMC12735530; doi:10.3390/nursrep15120428)
Supplement: Supplementary file 1 [file nursrep-15-00428-s001.zip]

Archive with 4 entries (4 files):
- Supplementary file 1. Staff Interview guide.pdf
- Supplementary file 2. Codebook.pdf
- Supplementary file 3. COREQ checklist.pdf
- Supplementary file 4. Implementation enhancement strategies.xlsx
