# Supplementary material for: Barriers, Enablers, and Impacts of Implementing National Comprehensive Care Standards in Acute Care Hospitals: An Interview Study
Source: Nurs Rep. 2025 Dec 2;15(12):428. doi: 10.3390/nursrep15120428 (PMC12735530; doi:10.3390/nursrep15120428)
Supplement: Supplementary file 1 [file nursrep-15-00428-s001.zip › Supplementary file 4. Implementation enhancement strategies.xlsx]

## Sheet: Sheet1
Implementation enhancement strategy matrix generated by the CFIR-ERIC Matching Tool
ERIC Strategies	Cumulative Percent	Relative advantage	Adaptability	Trialability	Complexity	Design Quality & Packaging	Cost	Patient Needs & Resources	Cosmopolitanism	Peer Pressure	External Policy & Incentives	Structural Characteristics	Networks & Communications	Culture	Implementation Climate	Compatibility	Relative Priority	Organizational Incentives & Rewards	Goals and Feedback	Learning Climate	Readiness for Implementation	Leadership Engagement	Available Resources	Access to knowledge & information	Planning	Formally appointed internal implementation leaders	Champions	External Change Agents	Key Stakeholders	Patients/ Customers	Executing	Reflecting & Evaluating
Identify and prepare champions	8.35707	0.448276	0.230769	0.115385	0.3	0.148148	0.12	0.047619	0.153846	0.375	0.222222	0.272727	0.173913	0.518519	0.37037	0.206897	0.178571	0.25	0.121212	0.307692	0.192308	0.409091	0.0434783	0.241379	0.307692	0.642857	0.666667	0.222222	0.625	0.227273	0.137931	0.08
Assess for readiness and identify barriers and facilitators	7.66286	0.241379	0.307692	0.346154	0.3	0.0740741	0.16	0.333333	0.153846	0.15625	0.037037	0.363636	0.130435	0.407407	0.518519	0.344828	0.357143	0.125	0.0606061	0.192308	0.807692	0.136364	0.130435	0.0689655	0.423077	0.285714	0.148148	0.111111	0.375	0.136364	0.310345	0.12
Conduct local consensus discussions	6.3195	0.241379	0.307692	0.0769231	0.0666667	0.259259	0.04	0.285714	0.153846	0.28125	0.222222	0.136364	0.217391	0.222222	0.185185	0.413793	0.464286	0.0833333	0.181818	0.269231	0.269231	0.272727	0	0.103448	0.230769	0.142857	0.259259	0.185185	0.416667	0.181818	0.0689655	0.08
Build a coalition	5.79834	0.137931	0.153846	0.153846	0	0	0.04	0.142857	0.615385	0.15625	0.333333	0.272727	0.391304	0.185185	0.185185	0.206897	0.178571	0.166667	0.151515	0.192308	0.346154	0.181818	0.173913	0.0344828	0.0384615	0.107143	0.296296	0.444444	0.25	0.181818	0	0.08
Alter incentive/allowance structures	5.43809	0.275862	0	0	0.0666667	0	0.44	0.0952381	0	0.46875	0.407407	0.181818	0	0.148148	0.444444	0.103448	0.392857	0.708333	0.151515	0.230769	0.230769	0.318182	0.173913	0	0.115385	0.0714286	0.0740741	0	0.166667	0	0.172414	0
Conduct local needs assessment	5.37224	0.344828	0.346154	0.192308	0.0333333	0.148148	0.04	0.571429	0.115385	0.15625	0.0740741	0.181818	0.0869565	0.222222	0.259259	0.206897	0.321429	0.0833333	0.0606061	0.192308	0.307692	0.136364	0	0.0344828	0.5	0.107143	0.0740741	0.111111	0.208333	0.181818	0.0344828	0.04
Facilitation	5.27844	0.103448	0.269231	0.230769	0.2	0.0740741	0.08	0	0.115385	0.125	0.037037	0.0909091	0.26087	0.296296	0.222222	0.241379	0.142857	0.0416667	0.181818	0.538462	0.192308	0.181818	0.0434783	0.103448	0.230769	0.214286	0.185185	0.222222	0.166667	0.0454545	0.241379	0.2
Create a learning collaborative	5.12685	0.0689655	0.230769	0.115385	0.333333	0.0740741	0.08	0	0.307692	0.15625	0.148148	0.181818	0.347826	0.296296	0.185185	0.137931	0.0357143	0.125	0.121212	0.153846	0.153846	0.0454545	0.0869565	0.448276	0.0769231	0.142857	0.185185	0.222222	0.333333	0.0454545	0.206897	0.08
Capture and share local knowledge	5.04238	0.172414	0.346154	0.230769	0.266667	0.148148	0.04	0.0952381	0.230769	0.0625	0.259259	0.227273	0.26087	0.222222	0.148148	0.137931	0.142857	0.0833333	0.121212	0.0769231	0.153846	0.0909091	0.217391	0.310345	0.153846	0.0357143	0.148148	0.111111	0.125	0.0454545	0.137931	0.24
Promote adaptability	4.93401	0.241379	0.730769	0.269231	0.4	0.481481	0.16	0.142857	0	0.0625	0	0.227273	0	0.222222	0.148148	0.448276	0.178571	0.0416667	0.0909091	0.230769	0.153846	0.0909091	0.0434783	0.0689655	0	0	0.111111	0.0740741	0.166667	0.0454545	0.103448	0
Develop a formal implementation blueprint	4.92653	0.0689655	0.0769231	0.192308	0.433333	0.148148	0.08	0.047619	0.0384615	0	0.0740741	0.181818	0.130435	0.0740741	0.0740741	0.0344828	0.142857	0.0833333	0.424242	0.115385	0.115385	0.227273	0.0434783	0.137931	0.730769	0.464286	0.111111	0.111111	0.0833333	0.0454545	0.275862	0.16
Inform local opinion leaders	4.90186	0.275862	0.153846	0.230769	0.133333	0.185185	0.12	0	0.153846	0.25	0.222222	0.136364	0.217391	0.222222	0.0740741	0.0344828	0.142857	0.166667	0.181818	0.192308	0.153846	0.181818	0	0.0689655	0	0.285714	0.444444	0.222222	0.291667	0.0454545	0.0344828	0.08
Conduct educational meetings	4.32458	0.241379	0.115385	0.0769231	0.133333	0.222222	0.12	0.0952381	0.115385	0.09375	0.148148	0.0454545	0.130435	0.222222	0.148148	0.103448	0.0714286	0	0.212121	0.0769231	0.230769	0.0909091	0	0.793103	0.0769231	0	0.185185	0.111111	0.208333	0.181818	0.0344828	0.04
Identify early adopters	4.1753	0.172414	0.269231	0.153846	0.2	0.111111	0.08	0	0.0384615	0.28125	0.0740741	0.227273	0.173913	0.111111	0.296296	0.103448	0.0714286	0.125	0.0606061	0.115385	0.115385	0.0909091	0	0.103448	0.115385	0.25	0.407407	0.0740741	0.125	0.0909091	0.137931	0
Involve executive boards	4.17097	0.0344828	0	0.0769231	0	0.037037	0.2	0.047619	0.230769	0.28125	0.407407	0.136364	0.0869565	0.185185	0.111111	0.0344828	0.107143	0.125	0	0.153846	0.153846	0.454545	0.173913	0	0	0.178571	0.185185	0.37037	0.25	0	0.0689655	0.08
Use advisory boards and workgroups	3.96624	0.103448	0.0384615	0.0769231	0	0.185185	0	0.285714	0.346154	0.0625	0.148148	0.0454545	0.130435	0.222222	0.111111	0.0344828	0.0714286	0.0416667	0.121212	0.115385	0.153846	0.181818	0.0434783	0	0.153846	0.214286	0.0740741	0.333333	0.25	0.318182	0.103448	0
Tailor strategies	3.92893	0.172414	0.346154	0.230769	0.266667	0.148148	0.12	0.142857	0	0	0.111111	0.181818	0.0434783	0.296296	0.185185	0.37931	0.142857	0.166667	0	0.0769231	0.115385	0.0454545	0.0869565	0	0.115385	0	0.037037	0.037037	0.166667	0.0909091	0.103448	0.12
Organize clinician implementation team meetings	3.85952	0.137931	0.0769231	0.0769231	0.2	0.037037	0	0	0	0.03125	0	0.136364	0.521739	0.037037	0.111111	0.137931	0.0357143	0.0833333	0.363636	0.269231	0.0769231	0	0.0869565	0.137931	0.153846	0.214286	0.222222	0.148148	0.0416667	0	0.241379	0.28
Recruit, designate and train for leadership	3.81337	0.0344828	0	0	0.0666667	0	0.04	0	0.153846	0.0625	0	0.181818	0.173913	0.333333	0.259259	0	0.107143	0.208333	0.181818	0.346154	0.115385	0.227273	0.0434783	0.0344828	0.115385	0.392857	0.333333	0.037037	0.125	0.0909091	0.0689655	0.08
Conduct cyclical small tests of change	3.69638	0.310345	0.230769	0.384615	0.366667	0.111111	0.08	0.0952381	0	0.0625	0.037037	0.227273	0.0869565	0	0.111111	0.37931	0.0357143	0.125	0.030303	0.115385	0.115385	0	0.130435	0.0344828	0.115385	0	0.111111	0.037037	0.0833333	0.0909091	0.0689655	0.12
Involve patients/consumers and family members	3.51272	0.0344828	0.0769231	0	0	0.185185	0	0.714286	0.0384615	0.28125	0.111111	0.0909091	0.0869565	0.111111	0.148148	0.103448	0.178571	0.0416667	0.0909091	0.115385	0.0769231	0.0909091	0	0.0344828	0.0384615	0.0357143	0.037037	0	0.125	0.590909	0.0344828	0.04
Audit and provide feedback	3.34931	0.103448	0.0384615	0.153846	0.0333333	0.037037	0.08	0.047619	0	0.15625	0	0.0454545	0.173913	0.037037	0.111111	0.0689655	0.142857	0.208333	0.606061	0.153846	0.0384615	0.0454545	0	0.0344828	0	0	0.185185	0.0740741	0.0416667	0	0.172414	0.56
Use an implementation adviser	3.23649	0.0689655	0.0769231	0.230769	0.1	0.148148	0.04	0.047619	0.0769231	0.03125	0.037037	0.0454545	0.0869565	0.037037	0.0740741	0.103448	0.0714286	0	0.121212	0.192308	0.0384615	0.181818	0.130435	0.137931	0.153846	0.285714	0	0.259259	0.0416667	0.0909091	0.206897	0.12
Develop and implement tools for quality monitoring	3.18321	0.0689655	0	0.115385	0.0666667	0.296296	0	0.142857	0	0.0625	0.111111	0.0454545	0	0.037037	0.037037	0.0344828	0.0714286	0.208333	0.272727	0	0.153846	0.0909091	0	0	0.307692	0.0714286	0	0.037037	0.0416667	0	0.310345	0.6
Obtain and use patients/consumers and family feedback	3.13906	0.0689655	0.0384615	0.0384615	0	0.296296	0.04	0.761905	0	0.09375	0	0.0454545	0	0.0740741	0.0740741	0.103448	0.0714286	0.125	0.0909091	0.0769231	0.0769231	0.136364	0	0	0.0384615	0	0.037037	0.037037	0.125	0.409091	0	0.28
Promote network weaving	3.10613	0.0344828	0.0384615	0	0	0	0	0	0.5	0.125	0.111111	0.227273	0.565217	0.111111	0.0740741	0	0.0357143	0.0833333	0.0606061	0.115385	0.0384615	0.0909091	0.0869565	0.103448	0.0384615	0.0714286	0.148148	0.185185	0.125	0.136364	0	0
Purposely reexamine the implementation	3.08899	0.0689655	0.115385	0.153846	0.166667	0.222222	0	0.047619	0.0384615	0.0625	0.111111	0	0.0434783	0.0740741	0.037037	0.275862	0.0357143	0.0416667	0.121212	0.0384615	0.0769231	0.0909091	0.0434783	0	0.153846	0.0357143	0.0740741	0.148148	0.0833333	0	0.448276	0.28
Access new funding	3.00061	0.103448	0	0.0384615	0.0333333	0.037037	0.72	0	0.0384615	0.0625	0.0740741	0.0454545	0.0434783	0	0	0.0344828	0.107143	0.375	0.030303	0.0384615	0.0384615	0.0909091	0.782609	0	0.0769231	0.0714286	0.037037	0	0.0416667	0.0454545	0.0344828	0
Provide ongoing consultation	2.86344	0.0344828	0.0769231	0.192308	0.2	0.0740741	0	0.047619	0	0.0625	0	0.0909091	0	0.148148	0.148148	0.0344828	0.142857	0.0416667	0.151515	0.115385	0.0769231	0.136364	0	0.172414	0.0384615	0.214286	0.148148	0.111111	0.0833333	0	0.241379	0.08
Visit other sites	2.74981	0.206897	0.192308	0.115385	0.0333333	0.037037	0.16	0	0.384615	0.125	0.0740741	0.0454545	0.0434783	0.111111	0.148148	0.103448	0.0357143	0.0416667	0	0.0384615	0	0.0454545	0.0869565	0.137931	0.0769231	0.107143	0.111111	0.0740741	0.0416667	0	0.172414	0
Model and simulate change	2.72311	0.103448	0.192308	0.307692	0.266667	0.111111	0.2	0	0.0769231	0.125	0.037037	0.136364	0.0434783	0.0740741	0.185185	0.0344828	0	0	0.0909091	0.115385	0.0384615	0.136364	0	0.0689655	0.0384615	0	0.0740741	0	0.0833333	0.0454545	0.137931	0
Obtain formal commitments	2.71356	0.0689655	0	0.0384615	0	0	0	0	0.192308	0.03125	0.148148	0.0909091	0.0869565	0.037037	0.037037	0	0.142857	0.125	0.121212	0.0769231	0.230769	0.272727	0.130435	0	0.0384615	0.285714	0.0740741	0.259259	0.0416667	0.0454545	0.137931	0
Conduct educational outreach visits	2.55239	0.103448	0.115385	0.0769231	0.0666667	0.148148	0.04	0.047619	0.230769	0.125	0	0	0.0434783	0.037037	0.0740741	0	0.142857	0.0416667	0.121212	0.0384615	0.0769231	0.0909091	0	0.275862	0.0769231	0	0.0740741	0.111111	0.125	0.0909091	0.137931	0.04
Provide local technical assistance	2.44004	0	0.0384615	0.153846	0.166667	0.037037	0.04	0.047619	0.0384615	0.03125	0.0740741	0.181818	0.0869565	0	0	0.137931	0	0	0.121212	0	0	0.0454545	0	0.241379	0.153846	0.0357143	0.111111	0.185185	0.0416667	0	0.310345	0.16
Fund and contract for clinical innovation	2.40533	0.137931	0	0.0769231	0.0333333	0.037037	0.28	0	0	0.1875	0.148148	0.136364	0	0	0.0740741	0.103448	0.107143	0.208333	0	0.0384615	0.0384615	0.181818	0.391304	0.0344828	0	0.0357143	0.037037	0	0.0833333	0	0.0344828	0
Develop educational materials	2.36839	0.137931	0.115385	0	0.133333	0.333333	0	0.0952381	0.0384615	0	0.037037	0	0	0	0	0.0344828	0.0714286	0	0.0909091	0.0384615	0.115385	0	0.0434783	0.586207	0.0769231	0	0	0.037037	0.0416667	0.272727	0.0689655	0
Conduct ongoing training	2.23584	0.0344828	0	0.0769231	0.366667	0.037037	0	0	0	0	0.037037	0	0.0434783	0.037037	0.111111	0	0.0357143	0	0.0909091	0.0769231	0.0769231	0	0.0869565	0.37931	0.230769	0	0	0.037037	0.0416667	0	0.275862	0.16
Facilitate relay of clinical data to providers	2.14993	0.103448	0.0384615	0.0384615	0.0333333	0.0740741	0	0.0952381	0	0.0625	0.037037	0	0.0434783	0.037037	0.0740741	0.0344828	0.0714286	0.0416667	0.363636	0.0769231	0.0384615	0.0454545	0	0.103448	0.0769231	0.0357143	0.0740741	0	0.0416667	0.0454545	0.103448	0.36
Increase demand	2.14069	0.241379	0.0384615	0	0.0333333	0.037037	0.12	0.0952381	0	0.34375	0	0	0	0.037037	0.0740741	0	0.285714	0.0833333	0	0.0384615	0.0769231	0.272727	0.0434783	0	0	0.0714286	0	0.0740741	0.0833333	0.0909091	0	0
Stage implementation scale up	2.12602	0.103448	0	0.269231	0.3	0.037037	0.08	0	0	0.03125	0.037037	0.136364	0	0.111111	0.037037	0.103448	0.0714286	0.0416667	0	0.0769231	0.153846	0	0.130435	0.0344828	0.153846	0.0714286	0.037037	0	0	0	0.0689655	0.04
Develop and organize quality monitoring systems	2.03628	0.0344828	0.0384615	0.0769231	0.1	0	0.04	0	0	0	0.148148	0.0454545	0	0	0.0740741	0.0344828	0	0.0416667	0.242424	0.0384615	0.0769231	0.0454545	0	0	0.153846	0.0357143	0.037037	0.037037	0.0833333	0.0454545	0.206897	0.4
Distribute educational materials	1.85755	0.103448	0.115385	0.115385	0.0333333	0.185185	0	0.047619	0	0	0	0	0.0434783	0.037037	0	0	0.0357143	0	0.030303	0.0384615	0.153846	0	0	0.551724	0.0384615	0.0357143	0	0	0.0416667	0.181818	0.0689655	0
Develop academic partnerships	1.84462	0	0	0.0384615	0	0.037037	0.04	0.047619	0.5	0	0.111111	0.0454545	0.0869565	0	0.037037	0	0	0.0416667	0.030303	0.115385	0	0	0.0434783	0.103448	0.0769231	0.107143	0	0.259259	0.0833333	0	0	0.04
Prepare patients/consumers to be active participants	1.69595	0	0	0	0	0	0	0.47619	0	0.09375	0	0	0	0.0740741	0.0740741	0.0344828	0	0.0416667	0.030303	0	0.0384615	0.0454545	0	0	0	0	0	0.037037	0.125	0.545455	0	0.08
Mandate change	1.6528	0.0689655	0	0.0384615	0.0666667	0	0.08	0	0	0.09375	0.148148	0.0454545	0.0434783	0.111111	0.148148	0.0344828	0.321429	0.125	0	0.0384615	0.0384615	0.136364	0	0	0	0.0357143	0.037037	0	0.0416667	0	0	0
Intervene with patients/consumers to enhance uptake & adherence	1.65209	0.0689655	0.0769231	0	0.0333333	0.0740741	0.04	0.238095	0	0.03125	0.037037	0	0	0.037037	0.037037	0.0344828	0.0357143	0.0416667	0	0	0.0384615	0.136364	0	0	0.0384615	0	0.037037	0	0.0416667	0.5	0.0344828	0.04
Develop resource sharing agreements	1.5806	0.0689655	0	0.0384615	0	0	0.32	0	0.307692	0	0	0.0454545	0.0434783	0	0	0.0344828	0	0.0416667	0	0.0384615	0.0384615	0	0.26087	0.0344828	0.0384615	0.0714286	0	0.111111	0.0416667	0.0454545	0	0
Use train the trainer strategies	1.38687	0	0	0.0384615	0.0666667	0	0	0	0.0769231	0	0.037037	0	0.0869565	0	0.037037	0	0	0.0416667	0.030303	0.0384615	0.0769231	0	0.0869565	0.103448	0	0.142857	0.037037	0.0740741	0.166667	0.0909091	0.0344828	0.12
Revise professional roles	1.25105	0	0.0384615	0	0.0333333	0	0	0	0	0	0.037037	0.181818	0	0.037037	0.0740741	0.103448	0	0.125	0.0909091	0.0384615	0	0.0454545	0.0869565	0.0344828	0	0.178571	0	0.037037	0	0	0.0689655	0.04
Centralize technical assistance	1.24027	0	0	0.0384615	0.1	0.037037	0	0	0.0384615	0	0	0.0454545	0.26087	0.037037	0	0.103448	0	0	0.0909091	0	0.0384615	0.0454545	0	0.0344828	0.115385	0.107143	0	0.037037	0.0416667	0	0.0689655	0
Use data experts	1.2048	0.103448	0.0769231	0.115385	0.0333333	0.037037	0.12	0	0.0384615	0.03125	0.037037	0	0.0434783	0	0.037037	0	0.0714286	0	0.030303	0	0.0384615	0	0	0	0.0384615	0.0357143	0	0.037037	0	0	0	0.28
Use mass media	1.18855	0	0	0	0	0	0.04	0	0.0769231	0.125	0.148148	0	0.0869565	0	0.037037	0.0344828	0.0714286	0	0	0	0	0	0	0.0344828	0	0	0	0	0.125	0.409091	0	0
Change physical structure and equipment	1.12487	0.0344828	0	0	0.0333333	0	0.04	0	0	0	0	0.318182	0	0	0.037037	0.0689655	0	0.0416667	0	0	0.0384615	0	0.478261	0	0	0	0	0	0	0	0.0344828	0
Place innovation on fee for service lists/formularies	1.06169	0.0344828	0	0	0	0	0.24	0	0	0.0625	0.185185	0	0	0	0	0.0344828	0.0714286	0.0833333	0	0	0	0.136364	0.173913	0	0	0	0	0	0	0	0	0.04
Work with educational institutions	0.993517	0.0344828	0	0	0	0.111111	0.04	0	0.192308	0.03125	0.037037	0.0454545	0.0434783	0.037037	0	0.0344828	0	0.0416667	0	0.0384615	0.0769231	0	0.0434783	0.0689655	0	0.0357143	0	0	0.0416667	0	0	0.04
Create or change credentialing and/or licensure standards	0.983028	0.0344828	0.0384615	0	0	0	0.04	0	0.0384615	0.0625	0.185185	0.0454545	0	0	0.037037	0	0.142857	0.166667	0	0.0384615	0	0	0.0434783	0	0.0384615	0	0.037037	0	0	0	0.0344828	0
Make training dynamic	0.97584	0	0	0	0.1	0.111111	0	0	0	0	0	0.0454545	0	0	0.037037	0.0344828	0.0714286	0.0833333	0.0606061	0.0769231	0	0.0909091	0	0.103448	0	0.0357143	0	0	0	0.0909091	0.0344828	0
Develop disincentives	0.941385	0.0344828	0	0	0	0	0.16	0	0	0.0625	0.0740741	0.0454545	0	0.037037	0.037037	0	0.0714286	0.0833333	0.030303	0.0384615	0	0.227273	0	0	0	0	0	0	0	0	0	0.04
Shadow other experts	0.940906	0.0344828	0.115385	0.0384615	0.0666667	0.037037	0	0	0.0384615	0.03125	0	0.0454545	0	0.0740741	0.037037	0.0344828	0	0	0	0	0	0	0	0.206897	0	0.107143	0.037037	0.037037	0	0	0	0
Use other payment schemes	0.932423	0	0	0	0	0	0.2	0	0	0	0.148148	0	0	0	0	0	0.0714286	0.25	0	0	0	0.0454545	0.217391	0	0	0	0	0	0	0	0	0
Make billing easier	0.919282	0	0.0384615	0	0.0333333	0	0.32	0	0	0	0.0740741	0	0	0	0.037037	0	0.0357143	0.0833333	0	0	0	0.0454545	0.217391	0	0	0	0	0	0	0	0.0344828	0
Provide clinical supervision	0.891207	0	0	0	0.0666667	0	0	0.047619	0	0	0	0	0.0434783	0.037037	0.037037	0.103448	0	0.0833333	0.151515	0.0384615	0	0	0	0.172414	0	0.0357143	0	0	0	0	0.0344828	0.04
Alter patient/consumer fees	0.828692	0	0	0	0	0	0.2	0	0	0.03125	0.0740741	0	0	0	0.037037	0	0	0.0416667	0	0	0	0	0.217391	0	0	0	0	0	0	0.227273	0	0
Create new clinical teams	0.78283	0.0689655	0	0	0.0333333	0	0	0.0952381	0	0	0	0.0909091	0.130435	0.037037	0	0.0689655	0	0	0	0	0	0	0.0434783	0	0	0.0714286	0.037037	0.037037	0	0	0.0689655	0
Change record system	0.735765	0	0	0	0	0	0	0.047619	0.0384615	0	0.037037	0.0909091	0.0869565	0	0	0	0.0714286	0	0.0909091	0	0	0	0.0434783	0	0	0	0	0	0	0	0.0689655	0.16
Develop an implementation glossary	0.707473	0	0	0.0384615	0.0333333	0.037037	0.04	0	0.0384615	0	0.037037	0.0909091	0	0	0	0	0	0	0.0909091	0	0.0384615	0.0454545	0	0.0689655	0.0769231	0	0	0.037037	0	0	0.0344828	0
Start a dissemination organization	0.700911	0	0	0	0	0.037037	0	0.047619	0.0769231	0.0625	0	0.0909091	0.130435	0.0740741	0	0	0	0	0.030303	0	0	0	0	0	0	0	0.0740741	0.037037	0	0	0	0.04
Change accreditation or membership reqs	0.610472	0.0344828	0	0	0	0	0.04	0	0.0769231	0.0625	0.148148	0.0454545	0	0	0	0	0.0357143	0.0833333	0	0.0384615	0	0.0454545	0	0	0	0	0	0	0	0	0	0
Change liability laws	0.514328	0.0344828	0	0	0	0	0	0	0	0.03125	0.185185	0	0	0	0.0740741	0.0689655	0	0.0833333	0	0	0	0	0	0	0	0	0	0.037037	0	0	0	0
Use capitated payments	0.409792	0	0	0	0	0	0.16	0	0	0	0	0	0	0	0	0	0.0357143	0.0416667	0	0	0	0.0454545	0.0869565	0	0	0	0	0	0	0	0	0.04
Change service sites	0.387725	0	0	0	0	0	0	0	0	0	0.037037	0.136364	0	0	0	0.0344828	0	0	0	0	0	0	0.0434783	0	0	0	0	0	0	0.136364	0	0
Use data warehousing techniques	0.328458	0	0.0769231	0	0	0	0	0.047619	0	0	0	0	0	0	0	0	0	0	0	0	0.0384615	0.0454545	0	0	0	0	0	0	0	0	0	0.12
Remind clinicians	0.262377	0	0	0	0	0	0	0	0	0	0	0	0.0434783	0	0	0	0.0357143	0	0.030303	0	0	0.0454545	0	0.0344828	0.0384615	0	0	0	0	0	0.0344828	0
